# Supplementary material for: Long-term outcomes of patients evacuated from hospitals near the Fukushima Daiichi nuclear power plant after the Great East Japan Earthquake
Source: PLoS One. 2018 Apr 17;13(4):e0195684. doi: 10.1371/journal.pone.0195684 (PMC5903607; doi:10.1371/journal.pone.0195684)
Supplement: S1 Table — (XLSX) [file pone.0195684.s001.xlsx]

## Sheet: database
Age	Sex	Bed-ridden	Non-oral intake	Not obey command	Distance from the nuclear power plant	The hospital where the patients were admitted at the time of earthquake	Nember of transfer	Day from the earthquake to death	Outcome
70	male	yes	yes	yes	30	a	1	12	dead
77	male	yes	yes	yes	30	a	1		N/a
86	female	yes	yes	yes	30	a	1		N/a
79	female	no	no	no	3	b	1		alive
90	female	no	no	no	6	c	2		alive
84	female	no	no	no	6	c	2		alive
89	female	yes	no	no	6	c	2		N/a
79	female	no	no	no	6	c	2	22	dead
90	female	no	no	no	6	c	2		alive
92	female	no	yes	no	6	c	2		alive
68	male	no	no	no	6	c	2	206	dead
90	male	yes	yes	yes	6	c	2	39	dead
81	male	yes	no	no	6	c	2		alive
84	female	no	yes	no	6	c	2		alive
77	female	no	no	no	6	c	2		alive
77	female	yes	no	no	6	c	2		alive
83	female	yes	yes	yes	6	c	2	49	dead
81	female	yes	yes	yes	6	c	2	40	dead
86	male	yes	yes	yes	6	c	2	104	dead
88	male	no	no	no	6	c	2	182	dead
77	female	yes	yes	yes	6	d	2	86	dead
84	female	yes	yes	yes	6	d	2	83	dead
94	female	no	no	no	6	d	2		N/a
97	female	yes	yes	yes	6	d	2	102	dead
88	female	yes	yes	yes	6	d	2	141	dead
83	male	yes	yes	no	6	d	2		N/a
89	female	yes	yes	yes	6	d	2		alive
74	female	yes	yes	yes	6	d	2		alive
90	female	yes	yes	yes	6	d	2	18	dead
86	female	yes	yes	yes	30	e	1	11	dead
90	female	yes	no	no	30	e	1		alive
93	female	yes	no	no	30	e	1		alive
81	male	yes	yes	no	20	f	1	43	dead
78	female	yes	yes	yes	20	f	1		alive
91	male	no	yes	no	20	f	1	143	dead
87	female	yes	yes	yes	20	f	1		alive
83	male	no	yes	no	20	f	1		alive
78	female	no	yes	no	20	f	1	97	dead
80	female	yes	yes	yes	20	f	1		alive
87	female	yes	yes	yes	20	f	1	76	dead
93	female	yes	yes	yes	20	f	1		alive
92	female	yes	yes	yes	20	f	1		alive
90	female	yes	yes	yes	20	f	1	22	dead
78	male	yes	yes	yes	20	f	1	55	dead
77	female	yes	yes	yes	20	f	1	14	dead
89	female	no	no	no	20	f	1		alive
76	male	no	yes	no	20	f	1	43	dead
84	male	no	yes	no	20	f	1	35	dead
88	female	no	yes	no	20	f	1		alive
85	female	no	no	no	20	f	1		alive
90	female	no	yes	no	20	f	1		alive
88	female	no	yes	no	20	f	1		N/a
87	male	no	yes	no	20	f	1	34	dead
94	male	no	yes	no	20	f	1	7	dead
81	female	no	yes	no	20	f	1		alive
87	female	no	no	no	20	f	1	79	dead
89	female	no	no	no	20	f	1		N/a
74	male	no	no	no	20	f	1		alive
94	female	no	no	no	20	f	1		alive
85	male	no	no	no	20	f	1	22	dead
86	female	no	no	no	20	f	1		alive
74	female	no	no	no	20	f	1		alive
91	female	no	no	no	20	f	1	24	dead
77	female	yes	no	no	20	f	1		alive
99	female	no	yes	no	20	f	1		alive
87	female	no	no	no	20	f	1		alive
80	male	no	no	no	20	f	1		alive
81	male	no	no	no	20	f	1	6	dead
92	female	no	yes	no	20	f	1	124	dead
86	male	no	yes	no	20	f	1	4	dead
95	female	yes	yes	yes	20	f	1	10	dead
83	female	yes	yes	yes	20	f	1		alive
79	female	no	yes	no	20	f	1		alive
61	male	yes	yes	yes	20	f	1		alive
84	female	no	yes	no	20	f	1		N/a
61	male	no	no	no	20	f	1	23	dead
80	male	no	yes	no	20	f	1		N/a
89	female	no	yes	no	20	f	1	77	dead
90	female	no	yes	no	20	f	1		alive
84	male	yes	yes	yes	20	f	1	119	dead
90	male	no	no	no	30	g	2		alive
82	female	no	no	no	30	g	2		alive
83	female	yes	yes	yes	3	h	3		alive
93	female	yes	yes	yes	3	h	3	59	dead
89	female	no	yes	no	3	h	3	49	dead
94	female	yes	yes	yes	3	h	3	16	dead
87	female	yes	yes	yes	3	h	3		alive
89	female	no	no	no	3	h	3		alive
88	female	yes	yes	yes	3	h	3		alive
96	female	no	no	no	3	h	3		alive
94	female	yes	yes	yes	3	h	2	167	dead
82	female	no	no	no	3	h	3		N/a
55	male	no	no	no	3	h	3		alive
52	male	no	no	no	3	h	3		N/a
90	female	no	yes	no	30	i	1	138	dead
85	female	yes	yes	yes	20	k	2	145	dead
77	female	yes	yes	yes	3	h	3		alive
